# Supplementary material for: Identification of Primary Antimicrobial Resistance Drivers in Agricultural Nontyphoidal Salmonella enterica Serovars by Using Machine Learning
Source: mSystems. 2019 Aug 6;4(4):e00211-19. doi: 10.1128/mSystems.00211-19 (PMC6687941; doi:10.1128/mSystems.00211-19)
Supplement: TABLE S1 [file mSystems.00211-19-st001.csv]

BioProject ID:PRJNA521409
ID	Genome Accession	BioSample Accession	# contigs (>= 0 bp)	# contigs (>= 1000 bp)	# contigs (>= 5000 bp)	# contigs (>= 10000 bp)	# contigs (>= 25000 bp)	# contigs (>= 50000 bp)	Total length (>= 0 bp)	Total length (>= 1000 bp)	Total length (>= 5000 bp)	Total length (>= 10000 bp)	Total length (>= 25000 bp)	Total length (>= 50000 bp)	# contigs	Largest contig	Total length	GC (%)	N50	N75	L50	L75	# N's per 100 kbp
1797	SIFW00000000	SAMN10886997	20	20	16	15	15	12	4728046	4728046	4716706	4710620	4710620	4609770	20	1505107	4728046	52.12	490432	401284	3	5	0
2003	SIFV00000000	SAMN10886998	28	28	22	21	21	18	4726582	4726582	4706222	4700136	4700136	4615297	28	1011589	4726582	52.12	398427	214665	5	9	0
2005	SIFU00000000	SAMN10886999	25	25	19	18	18	16	4730129	4730129	4715470	4709341	4709341	4650098	25	968342	4730129	52.12	401095	280941	4	8	0
3167	SIIZ00000000	SAMN10887000	31	31	27	26	25	20	4685948	4685948	4675234	4669148	4659122	4489804	31	792814	4685948	52.17	296189	153269	6	11	0
3169	SIIY00000000	SAMN10887001	26	26	19	18	18	14	4694759	4694759	4677498	4671412	4671412	4529433	26	1278723	4694759	52.13	406369	227909	4	7	0
3180	SIIX00000000	SAMN10887002	25	25	20	19	19	16	4692886	4692886	4678874	4672788	4672788	4566170	25	990185	4692886	52.13	361460	227909	5	9	0
3181	SIWY00000000	SAMN10887003	27	27	22	21	21	15	4694753	4694753	4681071	4674985	4674985	4434998	27	1278253	4694753	52.14	389372	226259	3	8	0
3303	SIFT00000000	SAMN10887004	19	19	16	15	15	12	4693478	4693478	4684904	4678818	4678818	4572200	19	1509327	4693478	52.14	491914	304636	3	6	0
3348	SIFR00000000	SAMN10887006	24	24	19	17	17	13	4642501	4642501	4628691	4617015	4617015	4460942	24	1278723	4642501	52.13	478484	389169	3	6	0
3125	SIFQ00000000	SAMN10887007	46	46	38	34	31	22	4672423	4672423	4656478	4632140	4591404	4230360	46	802929	4672423	52.26	273679	98444	6	13	0
3133	SIFP00000000	SAMN10887008	32	32	22	20	19	13	4711240	4711240	4689879	4677464	4662293	4425880	32	714819	4711240	52.23	506982	354406	4	7	0
3135	SIFO00000000	SAMN10887009	33	33	21	20	19	13	4711336	4711336	4683687	4676755	4661584	4425827	33	1513837	4711336	52.23	364273	293816	4	7	0
3137	SIIW00000000	SAMN10887010	42	42	31	30	28	21	4709304	4709304	4683562	4676630	4648733	4371330	42	1041441	4709304	52.23	281298	143439	5	11	0
3138	SIFN00000000	SAMN10887011	29	29	20	18	17	11	4700588	4700588	4682580	4670081	4654910	4421132	29	1019589	4700588	52.23	691882	354322	3	6	0
3139	SIIV00000000	SAMN10887012	39	39	29	25	23	16	4700502	4700502	4681721	4650441	4623743	4361285	39	979504	4700502	52.23	474270	181868	4	8	0
3142	SIFM00000000	SAMN10887013	32	32	23	20	18	13	4683700	4683700	4665674	4644168	4616099	4425783	32	1188418	4683700	52.26	714898	232780	3	6	0
3146	SIIU00000000	SAMN10887014	52	52	42	36	34	25	4677319	4677319	4659438	4612720	4579699	4245482	52	480386	4677319	52.26	222326	110079	8	16	0
3147	SIIT00000000	SAMN10887015	35	35	25	21	19	13	4676969	4676969	4659090	4631910	4596297	4379012	35	839876	4676969	52.26	370699	327396	4	7	0
3149	SIFL00000000	SAMN10887016	34	34	25	21	20	14	4676281	4676281	4659209	4632029	4615575	4382381	34	1070024	4676281	52.26	631235	248676	3	6	0
3156	SIFK00000000	SAMN10887017	34	34	23	21	20	14	4712709	4712709	4689877	4677462	4662291	4427364	34	1108001	4712709	52.23	683015	248676	3	6	0
3158	SIFJ00000000	SAMN10887018	31	31	21	18	17	12	4714229	4714229	4694789	4676280	4661109	4471213	31	1037974	4714229	52.23	714819	353902	3	6	0
3186	SIIS00000000	SAMN10887019	43	43	33	30	27	19	4784305	4784305	4762756	4741334	4695509	4373653	43	963862	4784305	52.25	441314	129121	4	10	0
3191	SIFI00000000	SAMN10887020	29	29	20	16	14	9	4675105	4675105	4659377	4631762	4603231	4413341	29	1873896	4675105	52.26	735380	353804	2	4	0
3197	SIFH00000000	SAMN10887021	30	30	21	18	16	11	4707351	4707351	4691708	4670286	4641755	4451355	30	891351	4707351	52.24	660800	354407	4	6	0
3200	SIIR00000000	SAMN10887022	33	33	24	21	20	14	4670425	4670425	4654697	4633191	4616737	4380830	33	1038569	4670425	52.27	365855	346123	4	7	0
3352	SIFG00000000	SAMN10887023	24	24	19	17	17	14	4698618	4698618	4684606	4672930	4672930	4566312	24	1278723	4698618	52.13	490199	304635	3	6	0
3353	SIIQ00000000	SAMN10887024	34	34	24	22	20	13	4711255	4711255	4688168	4675669	4648127	4373766	34	739578	4711255	52.23	534506	288803	4	7	0
1760	SIFF00000000	SAMN10887025	28	28	24	23	22	16	4807766	4807766	4796369	4790169	4774664	4565387	28	842686	4807766	52.08	412162	179948	4	8	0
1762	SIIP00000000	SAMN10887026	28	28	23	22	20	16	4804593	4804593	4791596	4785396	4752574	4610790	28	773664	4804593	52.07	412162	231408	4	9	0
1766	SIZY00000000	SAMN10887027	34	34	30	29	26	19	4803277	4803277	4790724	4784524	4732685	4490994	34	613605	4803277	52.07	270150	161732	6	11	0
1767	SIZX00000000	SAMN10887028	35	35	31	30	26	21	4795998	4795998	4784606	4778406	4714539	4523736	35	757752	4795998	52.1	298851	180826	6	11	0
1768	SIFE00000000	SAMN10887029	29	29	24	22	19	15	4799279	4799279	4786995	4770921	4732012	4602802	29	938505	4799279	52.09	412030	231407	4	8	0
1769	SIIO00000000	SAMN10887030	41	41	37	36	32	27	4798188	4798188	4787177	4780977	4722758	4545608	41	555442	4798188	52.1	203736	138751	9	16	0
1770	SIFD00000000	SAMN10887031	26	26	20	19	18	14	4806628	4806628	4792102	4785902	4775554	4633895	26	1022730	4806628	52.07	412162	235663	4	7	0
1771	SIIN00000000	SAMN10887032	43	43	37	36	32	27	4800118	4800118	4786114	4779914	4722630	4552891	43	615354	4800118	52.1	179996	122728	8	16	0
1772	SIFC00000000	SAMN10887033	27	27	22	21	20	16	4809479	4809479	4794514	4788314	4777969	4636310	27	1022730	4809479	52.07	412096	231407	4	8	0
1773	SIIM00000000	SAMN10887034	44	44	38	34	29	23	4805783	4805783	4788305	4760708	4689645	4468367	44	495822	4805783	52.08	250750	127514	7	13	0
1775	SIIL00000000	SAMN10887035	41	41	34	30	29	23	4817508	4817508	4798091	4773728	4763473	4556734	41	626246	4817508	52.07	270339	126903	5	12	0
3140	SIFB00000000	SAMN10887036	33	33	26	25	24	19	4859915	4859915	4843890	4837690	4827361	4652589	33	1023802	4859915	52.04	291327	176383	4	10	0
3168	SIFA00000000	SAMN10887037	28	28	23	22	21	17	4848431	4848431	4836982	4830782	4820265	4678678	28	1022738	4848431	52.03	396595	213929	4	9	0
3332	SIEZ00000000	SAMN10887038	30	30	24	23	21	17	4847520	4847520	4834229	4828029	4795441	4653591	30	773525	4847520	52.04	291737	231407	5	10	0
3342	SIIK00000000	SAMN10887039	30	30	25	24	22	17	4850514	4850514	4838254	4832054	4798224	4630851	30	767323	4850514	52.04	298840	231407	5	10	0
1758	SIEY00000000	SAMN10887040	48	48	33	30	28	22	4874374	4874374	4842963	4824591	4789919	4581310	48	561593	4874374	51.99	279740	128774	6	12	0
1778	SIEX00000000	SAMN10887041	44	44	34	30	28	22	4872879	4872879	4852968	4828942	4794270	4582217	44	561593	4872879	51.99	279740	128774	6	12	0
1783	SIEW00000000	SAMN10887042	49	49	37	33	31	22	4875147	4875147	4852468	4828514	4793842	4476890	49	561593	4875147	51.99	279740	128774	6	12	0
3126	SIEV00000000	SAMN10887043	63	63	48	43	34	23	4960238	4960238	4930944	4895057	4705513	4281287	63	565444	4960238	52.2	184677	94014	7	16	0
3132	SIEU00000000	SAMN10887044	47	47	36	31	27	22	4912934	4912934	4890265	4856393	4804897	4629707	47	633931	4912934	51.96	333928	138271	6	11	0
3134	SIET00000000	SAMN10887045	44	44	33	30	25	20	4912059	4912059	4891765	4873803	4800406	4618329	44	745839	4912059	51.97	328835	152831	5	10	0
3144	SIES00000000	SAMN10887046	43	43	33	30	25	21	4914425	4914425	4895757	4877663	4796946	4652956	43	717808	4914425	51.97	408603	152831	5	10	0
3145	SIER00000000	SAMN10887047	47	47	34	30	27	19	5010309	5010309	4985697	4960894	4914693	4631438	47	717809	5010309	51.93	407524	152831	5	10	0
3179	SIEQ00000000	SAMN10887048	45	45	32	28	25	18	4862783	4862783	4834967	4809578	4763826	4498533	45	672145	4862783	52	408444	179235	5	9	0
3184	SIEP00000000	SAMN10887049	44	44	30	28	25	19	4863336	4863336	4830695	4818534	4772782	4570792	44	717691	4863336	52	378801	222116	5	9	0
3313	SIEO00000000	SAMN10887050	59	59	43	36	28	20	5044010	5044010	5011918	4961405	4836589	4542347	59	745839	5044010	51.94	333928	129991	5	12	0
3351	SIEN00000000	SAMN10887051	48	48	33	29	26	21	4865668	4865668	4829860	4806773	4760922	4589541	48	561264	4865668	51.99	332959	163079	6	11	0
3318	SIEM00000000	SAMN10887052	60	60	44	37	31	22	5044721	5044721	5014524	4964542	4876097	4541023	60	745839	5044721	51.94	237807	148644	7	14	0
3337	SIEL00000000	SAMN10887053	53	53	38	31	25	17	5044455	5044455	5015903	4964723	4875755	4571774	53	745839	5044455	51.94	407313	162935	5	9	0
3336	SIEK00000000	SAMN10887054	56	56	39	33	27	19	5043744	5043744	5008775	4964386	4875700	4567600	56	642953	5043744	51.94	328632	152831	6	11	0.02
3319	SIIJ00000000	SAMN10887055	61	61	46	38	33	27	4995249	4995249	4959930	4902137	4821311	4594738	61	476481	4995249	52.09	226465	106866	9	16	0
3321	SIII00000000	SAMN10887056	54	54	38	35	31	27	4860314	4860314	4824508	4804459	4727806	4602692	54	463966	4860314	52.04	189013	139792	8	15	0
3322	SIEJ00000000	SAMN10887057	52	52	36	31	28	23	4870556	4870556	4837057	4805386	4759535	4587892	52	561264	4870556	51.99	285886	133803	6	12	0
3302	SIEI00000000	SAMN10887058	55	55	41	34	27	20	5045451	5045451	5018447	4966829	4860597	4601318	55	758596	5045451	51.94	342512	152830	6	11	0
3305	SIIH00000000	SAMN10887059	55	55	40	34	31	25	4868971	4868971	4837143	4796335	4750484	4533519	55	538637	4868971	52	220837	133803	7	14	0
3306	SIEH00000000	SAMN10887060	52	52	37	32	29	23	4865435	4865435	4830774	4800939	4755088	4546124	52	429311	4865435	51.99	285825	148645	7	13	0
3310	SIEG00000000	SAMN10887061	54	54	39	33	27	20	5040584	5040584	5009041	4964769	4875940	4617145	54	745839	5040584	51.94	264501	152831	6	12	0
3311	SIIG00000000	SAMN10887062	63	63	47	40	32	24	5043155	5043155	5013106	4960422	4841920	4548225	63	505416	5043155	51.95	234566	116198	7	15	0
3314	SIEF00000000	SAMN10887063	45	45	36	32	27	22	4910712	4910712	4890940	4865994	4797511	4626767	45	717508	4910712	51.96	260763	147904	6	12	0
3315	SIIF00000000	SAMN10887064	54	54	37	31	26	20	5043758	5043758	5009468	4964835	4890634	4673543	54	758596	5043758	51.94	328762	152831	5	10	0
3317	SIEE00000000	SAMN10887065	33	33	24	22	20	16	4767307	4767307	4751478	4739989	4708169	4575750	33	745834	4767307	52.04	407491	237489	4	8	0
3323	SIED00000000	SAMN10887066	55	55	37	29	25	18	5043221	5043221	5005193	4946498	4886916	4636252	55	758843	5043221	51.94	407478	152831	5	10	0.02
3324	SIEC00000000	SAMN10887067	54	54	39	33	30	21	4866754	4866754	4835894	4798652	4752801	4436299	54	429311	4866754	51.99	285964	148349	7	13	0
3326	SIIE00000000	SAMN10887068	64	64	49	42	37	32	4827856	4827856	4791498	4741417	4645523	4468940	64	405944	4827856	52.08	146200	92803	11	21	0
3339	SIEB00000000	SAMN10887069	45	45	34	30	26	20	4861220	4861220	4837994	4810902	4722050	4504782	45	585613	4861220	52.24	376792	149898	5	11	0
3341	SIEA00000000	SAMN10887070	45	45	33	30	28	22	4858685	4858685	4835513	4818754	4783458	4593397	45	717070	4858685	52.02	285443	146322	6	13	0
3344	SIID00000000	SAMN10887071	46	46	36	33	29	24	4765681	4765681	4743912	4726639	4668665	4495631	46	643100	4765681	52.04	276742	149005	7	13	0
3349	SIDZ00000000	SAMN10887072	56	56	42	35	29	18	5042222	5042222	5014325	4963607	4875389	4472209	56	745839	5042222	51.94	333363	152831	5	11	0
1793	SIDY00000000	SAMN10887073	49	49	36	32	28	20	4863511	4863511	4835492	4805002	4718618	4410164	49	542874	4863511	52.24	271198	149895	6	12	0
3166	SIDX00000000	SAMN10887074	45	45	35	34	28	23	4815445	4815445	4790022	4784011	4681319	4511910	45	720197	4815445	52.14	207706	149723	7	14	0
3171	SIDW00000000	SAMN10887075	57	57	42	39	35	26	4960356	4960356	4923872	4903248	4814172	4467453	57	471840	4960356	52.2	177109	94014	7	16	0
3160	SIIC00000000	SAMN10887076	105	105	89	85	63	35	4800317	4800317	4760690	4731041	4340790	3340525	105	300074	4800317	52.19	68011	42933	20	41	0
3162	SIDV00000000	SAMN10887077	47	47	37	35	29	23	4814908	4814908	4792752	4782286	4679685	4466169	47	720197	4814908	52.14	191687	150194	7	14	0
3151	SIIB00000000	SAMN10887079	45	45	35	33	27	20	4814359	4814359	4790347	4775820	4671589	4409596	45	720197	4814359	52.14	275479	159604	6	12	0
3333	SIDT00000000	SAMN10887080	52	52	43	38	31	28	5011381	5011381	4994011	4963632	4848866	4728461	52	461719	5011381	52.12	225811	113131	8	16	0
3198	SIIA00000000	SAMN10887081	45	45	37	36	30	26	4811884	4811884	4793150	4787139	4685836	4535969	45	720197	4811884	52.13	191687	128313	8	15	0
3199	SIDS00000000	SAMN10887082	50	50	40	35	30	24	4815637	4815637	4791474	4752032	4675263	4459290	50	720197	4815637	52.14	185970	148684	8	15	0
1792	SIDR00000000	SAMN10887083	50	50	38	34	29	22	4859379	4859379	4833368	4804842	4698242	4432654	50	565412	4859379	52.24	271389	139252	6	12	0
1803	SIDQ00000000	SAMN10887084	52	52	37	32	28	22	4969403	4969403	4932293	4896055	4806743	4589475	52	585613	4969403	52.19	271389	130705	6	12	0
1888	SIDP00000000	SAMN10887085	47	47	38	32	28	22	4948683	4948683	4929196	4889839	4800527	4588125	47	585613	4948683	52.25	271389	149895	6	12	0
1893	SIDO00000000	SAMN10887086	72	72	56	51	38	23	5036457	5036457	5003543	4968475	4723242	4159390	72	565368	5036457	52.2	171211	92747	8	18	0
3128	SIHZ00000000	SAMN10887087	92	92	79	71	53	33	4954979	4954979	4925638	4866799	4526031	3811694	92	406289	4954979	52.22	101789	55953	16	32	0
1811	SIDN00000000	SAMN10887088	54	54	36	32	28	20	4868700	4868700	4829631	4801487	4715103	4402129	54	585613	4868700	52.24	267805	139252	6	12	0
3143	SIDM00000000	SAMN10887089	43	43	34	29	23	21	4862374	4862374	4844578	4808537	4681480	4613873	43	585613	4862374	52.24	376792	149898	5	12	0
3176	SIDL00000000	SAMN10887090	52	52	39	35	29	22	4958394	4958394	4932027	4904183	4773510	4508536	52	542874	4958394	52.2	225813	149898	7	13	0
1890	SIDK00000000	SAMN10887091	52	52	38	34	29	22	4949668	4949668	4921111	4891130	4785686	4520323	52	585613	4949668	52.25	376792	94014	5	12	0
1891	SIDJ00000000	SAMN10887092	50	50	37	32	28	22	4945453	4945453	4917923	4883600	4797216	4586070	50	585613	4945453	52.25	236358	139252	6	13	0
1892	SIDI00000000	SAMN10887093	51	51	43	40	31	23	5039839	5039839	5024662	5005401	4835106	4537860	51	536624	5039839	52.19	177109	102217	7	15	0
3338	SIDH00000000	SAMN10887094	39	39	29	26	25	19	4905356	4905356	4885388	4867153	4848084	4634921	39	745839	4905356	52.02	328632	237705	5	9	0
3193	SIDG00000000	SAMN10887095	29	29	22	20	19	16	4881386	4881386	4864950	4851937	4831219	4725851	29	766900	4881386	52.15	520605	238071	4	8	0
