# Supplementary material for: Identification of Primary Antimicrobial Resistance Drivers in Agricultural Nontyphoidal Salmonella enterica Serovars by Using Machine Learning
Source: mSystems. 2019 Aug 6;4(4):e00211-19. doi: 10.1128/mSystems.00211-19 (PMC6687941; doi:10.1128/mSystems.00211-19)
Supplement: TABLE S2 [file mSystems.00211-19-st002.xlsx]

## Sheet: Salmonella_Source
ID	Date Read	AMOCLA	AMPICI	AZITHR	CEFOXI	CEFTIF	CEFTRI	CHLORA	CIPROF	GENTAM	NALAC	STREPT	SULFIZ	TETRA	TRISUL
1797	2018-03-16 08:26:31	<= 1	<= 1	= 4	= 2	= 1	<= 0.25	= 4	<= 0.015	<= 0.25	= 4	<= 2	= 32	<= 4	<= 0.12
2003	2018-03-16 08:24:13	<= 1	<= 1	= 4	= 2	= 1	<= 0.25	= 4	<= 0.015	<= 0.25	= 2	= 4	= 32	<= 4	<= 0.12
2005	2018-03-16 08:23:05	<= 1	= 2	= 4	= 2	= 1	<= 0.25	= 8	<= 0.015	<= 0.25	= 4	= 4	= 32	<= 4	<= 0.12
3167	2018-03-18 10:02:50	<= 1	<= 1	= 4	= 2	= 1	<= 0.25	= 8	<= 0.015	= 0.5	= 4	<= 2	= 32	<= 4	<= 0.12
3169	2018-03-18 10:02:50	<= 1	<= 1	= 4	= 2	= 1	<= 0.25	= 8	<= 0.015	<= 0.25	= 4	= 4	= 32	<= 4	<= 0.12
3180	2018-03-18 10:02:50	<= 1	<= 1	= 4	= 2	= 1	<= 0.25	= 8	<= 0.015	<= 0.25	= 4	= 4	= 32	<= 4	<= 0.12
3181	2018-03-18 10:02:50	= 2	= 4	= 8	= 8	= 2	= 0.5	= 16	= 0.06	= 0.5	= 16	= 4	= 32	<= 4	<= 0.12
3303	2018-03-28 03:27:42	<= 1	= 2	= 4	= 2	= 1	<= 0.25	= 8	= 0.03	<= 0.25	= 4	<= 2	= 32	<= 4	<= 0.12
3346	2018-03-23 09:22:00	<= 1	<= 1	= 4	= 2	= 1	<= 0.25	= 8	<= 0.015	<= 0.25	= 2	<= 2	= 32	<= 4	<= 0.12
3348	2018-03-28 07:49:25	<= 1	<= 1	= 4	= 2	= 1	<= 0.25	= 8	<= 0.015	= 0.5	= 4	<= 2	= 32	<= 4	<= 0.12
3125	2018-03-16 05:40:44	<= 1	<= 1	= 4	= 2	= 1	<= 0.25	= 4	<= 0.015	= 0.5	= 4	= 64	= 32	> 32	<= 0.12
3133	2018-03-16 05:35:03	<= 1	<= 1	= 4	= 2	= 1	<= 0.25	= 4	<= 0.015	= 0.5	= 4	> 64	= 32	> 32	<= 0.12
3135	2018-03-16 08:21:56	<= 1	<= 1	= 4	= 2	= 1	<= 0.25	= 4	<= 0.015	= 0.5	= 4	= 64	= 32	> 32	<= 0.12
3137	2018-03-16 08:20:49	<= 1	<= 1	= 4	= 2	= 1	<= 0.25	= 4	<= 0.015	= 0.5	= 4	= 64	= 32	> 32	<= 0.12
3138	2018-03-17 03:55:21	= 16	> 32	= 4	= 2	= 1	<= 0.25	= 4	<= 0.015	= 0.5	= 4	= 64	= 32	= 32	<= 0.12
3139	2018-03-17 05:30:09	<= 1	<= 1	= 4	= 2	= 1	<= 0.25	= 4	<= 0.015	= 0.5	= 4	= 64	= 32	> 32	<= 0.12
3142	2018-03-17 05:32:17	<= 1	<= 1	= 4	= 2	= 1	<= 0.25	= 8	<= 0.015	= 0.5	= 4	= 64	= 32	> 32	<= 0.12
3146	2018-03-18 10:02:50	<= 1	<= 1	= 4	= 2	= 1	<= 0.25	= 4	<= 0.015	= 0.5	= 4	= 64	= 32	> 32	<= 0.12
3147	2018-03-21 13:26:57	<= 1	<= 1	= 4	= 2	= 1	<= 0.25	= 4	= 0.03	= 0.5	= 4	= 64	= 32	> 32	<= 0.12
3149	2018-03-21 13:26:58	> 32	> 32	= 4	> 32	> 8	= 64	= 4	= 0.03	= 4	= 4	> 64	> 256	> 32	<= 0.12
3156	2018-03-21 13:27:02	<= 1	= 2	= 4	= 4	= 1	<= 0.25	= 8	= 0.03	= 0.5	= 4	= 64	= 32	> 32	<= 0.12
3158	2018-03-21 13:27:04	<= 1	<= 1	= 4	= 2	= 1	<= 0.25	= 4	<= 0.015	= 0.5	= 4	= 64	<= 16	> 32	<= 0.12
3186	2018-03-21 13:27:12	<= 1	<= 1	= 2	= 2	= 1	<= 0.25	= 4	<= 0.015	= 0.5	= 4	= 64	= 64	= 32	<= 0.12
3191	2018-03-23 04:44:24	<= 1	<= 1	= 4	= 2	= 1	<= 0.25	= 4	<= 0.015	<= 0.25	= 4	= 64	= 32	> 32	<= 0.12
3197	2018-03-23 04:41:00	<= 1	<= 1	= 8	= 2	= 1	<= 0.25	= 8	<= 0.015	= 0.5	= 4	> 64	= 32	> 32	<= 0.12
3200	2018-03-28 07:50:31	= 2	= 2	= 4	= 2	= 1	<= 0.25	= 4	<= 0.015	= 0.5	= 4	= 64	= 32	> 32	<= 0.12
3352	2018-03-28 04:41:26	<= 1	<= 1	= 4	= 2	= 1	<= 0.25	= 4	<= 0.015	= 0.5	= 4	= 64	= 32	> 32	<= 0.12
3353	2018-03-28 07:48:19	<= 1	<= 1	= 4	= 2	= 1	<= 0.25	= 8	<= 0.015	<= 0.25	= 2	<= 2	= 32	<= 4	<= 0.12
1760	2018-03-15 08:48:40	> 32	> 32	= 8	> 32	> 8	= 16	= 8	= 0.03	= 0.5	= 4	= 32	= 32	<= 4	<= 0.12
1762	2018-03-15 08:48:39	> 32	> 32	= 8	> 32	> 8	= 16	= 8	<= 0.015	= 0.5	= 2	= 32	= 32	<= 4	<= 0.12
1766	2018-03-15 08:48:37	> 32	> 32	= 8	> 32	> 8	= 32	= 8	= 0.03	= 0.5	= 4	= 16	= 32	<= 4	<= 0.12
1767	2018-03-15 08:48:49	> 32	> 32	= 8	> 32	> 8	= 16	= 8	<= 0.015	= 0.5	= 4	= 16	= 32	<= 4	<= 0.12
1768	2018-03-15 08:48:48	> 32	> 32	= 8	> 32	> 8	= 64	= 8	<= 0.015	= 0.5	= 4	= 16	= 32	<= 4	<= 0.12
1769	2018-03-15 08:48:47	> 32	> 32	= 8	> 32	> 8	= 16	= 8	<= 0.015	= 0.5	= 2	= 64	= 32	<= 4	<= 0.12
1770	2018-03-15 08:48:46	> 32	> 32	= 8	> 32	> 8	= 32	= 8	= 0.03	= 1	= 4	= 32	= 32	<= 4	<= 0.12
1771	2018-03-15 08:48:45	> 32	> 32	= 8	> 32	> 8	= 32	= 8	<= 0.015	= 0.5	= 4	= 16	<= 16	<= 4	<= 0.12
1772	2018-03-15 08:48:44	> 32	> 32	= 8	> 32	> 8	= 16	= 8	= 0.03	= 1	= 4	= 16	= 32	<= 4	<= 0.12
1773	2018-03-15 08:48:56	> 32	> 32	= 8	> 32	> 8	= 16	= 8	= 0.03	= 0.5	= 4	= 8	= 32	<= 4	<= 0.12
1775	2018-03-15 08:48:55	> 32	> 32	= 8	> 32	> 8	= 16	= 8	<= 0.015	<= 0.25	= 2	= 8	= 32	<= 4	<= 0.12
3140	2018-03-17 03:52:04	> 32	> 32	= 4	= 32	> 8	= 16	= 8	<= 0.015	<= 0.25	= 4	= 8	<= 16	<= 4	<= 0.12
3168	2018-03-17 04:27:16	> 32	> 32	= 8	= 32	> 8	= 16	= 8	<= 0.015	= 0.5	= 4	= 16	<= 16	<= 4	<= 0.12
3332	2018-03-23 09:19:46	> 32	> 32	= 4	= 32	> 8	= 16	= 4	<= 0.015	= 0.5	= 4	= 16	<= 16	<= 4	<= 0.12
3342	2018-03-28 03:51:57	= 32	> 32	= 4	> 32	> 8	= 16	= 8	<= 0.015	= 0.5	= 4	= 8	<= 16	<= 4	<= 0.12
1758	2018-03-15 08:48:43	<= 1	<= 1	= 4	= 2	= 1	<= 0.25	= 4	<= 0.015	<= 0.25	= 2	= 8	<= 16	<= 4	<= 0.12
1778	2018-03-15 08:48:54	<= 1	= 2	= 4	= 4	= 1	<= 0.25	= 4	<= 0.015	= 0.5	= 2	= 8	<= 16	<= 4	<= 0.12
1783	2018-03-15 08:48:53	<= 1	<= 1	= 4	= 2	= 1	<= 0.25	= 4	<= 0.015	<= 0.25	= 2	= 8	<= 16	<= 4	<= 0.12
3126	2018-03-16 04:20:16	<= 1	<= 1	= 4	= 2	= 0.5	<= 0.25	= 8	<= 0.015	<= 0.25	= 4	= 8	= 32	<= 4	<= 0.12
3132	2018-03-16 05:38:27	<= 1	<= 1	= 4	= 2	= 0.5	<= 0.25	= 4	<= 0.015	= 0.5	= 2	> 64	= 32	> 32	<= 0.12
3134	2018-03-16 05:33:56	<= 1	<= 1	= 8	= 2	= 1	<= 0.25	= 4	<= 0.015	= 0.5	= 2	= 64	= 32	> 32	<= 0.12
3144	2018-03-17 03:54:16	<= 1	<= 1	= 4	= 2	= 0.5	<= 0.25	= 4	<= 0.015	<= 0.25	= 2	= 64	= 32	> 32	<= 0.12
3145	2018-03-17 04:30:32	> 32	> 32	= 4	> 32	> 8	= 16	= 4	<= 0.015	= 0.5	= 2	= 64	<= 16	> 32	<= 0.12
3179	2018-03-21 13:27:19	> 32	> 32	= 4	= 32	> 8	= 16	= 4	<= 0.015	<= 0.25	= 4	= 8	= 32	<= 4	<= 0.12
3184	2018-03-21 13:27:18	> 32	> 32	= 4	= 32	> 8	= 8	= 4	<= 0.015	<= 0.25	= 4	= 8	= 32	<= 4	<= 0.12
3313	2018-03-23 03:21:41	> 32	> 32	= 4	> 32	> 8	= 16	= 4	<= 0.015	= 0.5	= 2	> 64	= 32	> 32	<= 0.12
3351	2018-03-23 04:45:33	> 32	> 32	= 4	= 32	> 8	= 16	= 8	<= 0.015	<= 0.25	= 4	= 8	= 32	<= 4	<= 0.12
3318	2018-03-23 04:36:36	> 32	> 32	= 4	= 32	> 8	= 16	= 4	<= 0.015	<= 0.25	= 2	= 64	<= 16	> 32	<= 0.12
3337	2018-03-23 03:27:23	> 32	> 32	= 4	> 32	> 8	= 16	= 4	<= 0.015	= 0.5	= 2	> 64	= 32	> 32	<= 0.12
3336	2018-03-23 03:25:05	> 32	> 32	= 4	= 32	> 8	= 16	= 4	<= 0.015	= 0.5	= 2	= 64	= 32	> 32	<= 0.12
3319	2018-03-23 09:25:27	> 32	> 32	= 4	= 32	> 8	= 16	= 4	<= 0.015	= 0.5	= 2	= 64	<= 16	> 32	<= 0.12
3321	2018-03-23 09:24:18	> 32	> 32	= 8	= 32	> 8	= 16	= 8	<= 0.015	<= 0.25	= 2	= 16	= 32	<= 4	<= 0.12
3322	2018-03-23 09:23:09	> 32	> 32	= 4	> 32	> 8	= 16	= 4	<= 0.015	<= 0.25	= 2	= 64	<= 16	> 32	<= 0.12
3302	2018-03-28 04:42:33	> 32	> 32	= 4	> 32	> 8	= 32	= 4	<= 0.015	= 0.5	= 2	> 64	= 32	> 32	<= 0.12
3305	2018-03-28 04:45:58	> 32	> 32	= 4	= 32	> 8	= 16	= 4	<= 0.015	= 0.5	= 4	= 8	<= 16	<= 4	<= 0.12
3306	2018-03-28 03:47:17	> 32	> 32	= 4	> 32	> 8	= 32	= 4	<= 0.015	<= 0.25	= 4	= 8	= 32	<= 4	<= 0.12
3310	2018-03-28 03:48:25	> 32	> 32	= 4	> 32	> 8	= 16	= 4	<= 0.015	= 0.5	= 2	= 64	<= 16	> 32	<= 0.12
3311	2018-03-28 03:49:33	> 32	> 32	= 4	> 32	> 8	= 32	= 4	<= 0.015	= 0.5	= 2	= 64	<= 16	> 32	<= 0.12
3314	2018-03-28 07:37:37	<= 1	<= 1	= 4	= 4	= 1	<= 0.25	= 4	<= 0.015	= 0.5	= 2	= 64	<= 16	> 32	<= 0.12
3315	2018-03-28 07:36:25	> 32	> 32	= 4	> 32	> 8	= 16	= 4	<= 0.015	<= 0.25	= 2	= 64	= 32	> 32	<= 0.12
3317	2018-03-28 07:35:16	<= 1	= 2	= 4	= 2	= 1	<= 0.25	= 4	<= 0.015	= 0.5	= 2	= 8	= 32	<= 4	<= 0.12
3323	2018-03-23 09:17:32	> 32	> 32	= 4	= 32	> 8	= 64	= 4	<= 0.015	<= 0.25	= 2	= 8	= 32	<= 4	<= 0.12
3324	2018-03-23 09:18:38	> 32	> 32	= 8	= 32	> 8	= 16	= 4	<= 0.015	<= 0.25	= 4	= 8	<= 16	<= 4	<= 0.12
3326	2018-03-23 09:20:53	<= 1	<= 1	= 4	= 2	= 0.5	<= 0.25	= 4	<= 0.015	<= 0.25	= 2	= 8	<= 16	<= 4	<= 0.12
3339	2018-03-28 03:25:28	> 32	> 32	= 4	> 32	> 8	= 16	= 4	<= 0.015	<= 0.25	= 4	= 16	= 32	<= 4	<= 0.12
3341	2018-03-28 03:26:35	> 32	> 32	= 4	> 32	> 8	= 16	= 4	<= 0.015	= 0.5	= 2	= 8	= 32	<= 4	<= 0.12
3344	2018-03-28 03:50:48	<= 1	<= 1	= 4	= 2	= 1	<= 0.25	= 8	<= 0.015	<= 0.25	= 4	= 8	= 32	<= 4	<= 0.12
3349	2018-03-28 03:28:51	> 32	> 32	= 4	= 32	> 8	= 16	= 4	<= 0.015	= 0.5	= 2	= 64	= 32	> 32	<= 0.12
1793	2018-03-15 08:48:51	<= 1	<= 1	= 4	= 2	= 1	<= 0.25	= 4	<= 0.015	<= 0.25	= 4	= 16	= 32	<= 4	<= 0.12
3166	2018-03-17 04:24:04	<= 1	<= 1	= 4	= 2	= 1	<= 0.25	= 8	<= 0.015	= 0.5	= 4	= 8	<= 16	<= 4	<= 0.12
3171	2018-03-17 04:26:12	> 32	> 32	= 4	= 32	> 8	= 32	= 4	<= 0.015	= 0.5	= 2	= 8	= 32	<= 4	<= 0.12
3160	2018-03-21 13:27:16	<= 1	<= 1	= 4	= 2	= 1	<= 0.25	= 8	<= 0.015	= 0.5	= 4	= 8	<= 16	<= 4	<= 0.12
3162	2018-03-21 13:27:15	<= 1	<= 1	= 4	= 2	= 1	<= 0.25	= 8	<= 0.015	= 0.5	= 4	= 16	<= 16	<= 4	<= 0.12
3163	2018-03-21 13:27:14	<= 1	= 2	= 8	= 4	= 1	<= 0.25	= 8	<= 0.015	<= 0.25	= 4	= 8	= 32	<= 4	<= 0.12
3151	2018-03-21 13:27:06	<= 1	<= 1	= 4	= 2	= 1	<= 0.25	= 8	<= 0.015	<= 0.25	= 4	= 8	<= 16	<= 4	<= 0.12
3333	2018-03-23 04:38:47	<= 1	<= 1	= 4	= 2	= 1	<= 0.25	= 4	<= 0.015	= 0.5	= 2	= 8	= 32	> 32	<= 0.12
3198	2018-03-28 04:44:49	<= 1	<= 1	= 4	= 2	= 1	<= 0.25	= 8	<= 0.015	<= 0.25	= 4	= 8	<= 16	<= 4	<= 0.12
3199	2018-03-28 04:40:20	<= 1	<= 1	= 4	= 2	= 1	<= 0.25	= 8	<= 0.015	<= 0.25	= 4	= 8	<= 16	<= 4	<= 0.12
1792	2018-03-15 08:48:52	<= 1	<= 1	= 4	= 2	= 1	<= 0.25	= 8	<= 0.015	= 0.5	= 4	= 8	= 32	<= 4	<= 0.12
1803	2018-03-16 04:05:32	> 32	> 32	= 4	> 32	> 8	= 32	= 4	<= 0.015	<= 0.25	= 4	= 8	= 32	<= 4	<= 0.12
1888	2018-03-16 04:03:15	> 32	> 32	= 4	= 32	> 8	= 16	= 4	<= 0.015	= 0.5	= 4	= 8	= 32	<= 4	<= 0.12
1893	2018-03-16 04:00:59	> 32	> 32	= 4	> 32	> 8	= 16	> 32	<= 0.015	= 0.5	= 2	> 64	> 256	> 32	<= 0.12
3128	2018-03-16 04:17:57	> 32	> 32	= 4	> 32	> 8	= 16	= 4	<= 0.015	= 1	= 4	= 8	= 32	<= 4	<= 0.12
1811	2018-03-16 08:25:22	<= 1	<= 1	= 4	= 2	= 1	<= 0.25	= 8	<= 0.015	= 0.5	= 4	= 16	= 32	<= 4	<= 0.12
3143	2018-03-17 05:29:03	<= 1	= 2	= 4	= 2	= 1	<= 0.25	= 8	<= 0.015	= 0.5	= 4	= 8	= 32	<= 4	<= 0.12
3176	2018-03-21 13:27:13	> 32	> 32	= 4	= 32	> 8	= 16	= 8	<= 0.015	= 0.5	= 2	= 8	= 32	<= 4	<= 0.12
1890	2018-03-21 13:27:08	> 32	> 32	= 4	= 32	> 8	= 16	= 4	<= 0.015	= 1	= 4	= 16	= 32	<= 4	<= 0.12
1891	2018-03-21 13:27:07	> 32	> 32	= 4	> 32	> 8	= 16	= 4	<= 0.015	= 0.5	= 4	= 8	= 32	<= 4	<= 0.12
1892	2018-03-21 13:27:10	> 32	> 32	= 4	> 32	> 8	= 16	> 32	<= 0.015	= 0.5	= 4	> 64	> 256	> 32	<= 0.12
3338	2018-03-23 03:23:56	= 2	= 2	= 8	= 8	= 2	<= 0.25	= 16	= 0.06	= 0.5	= 8	= 16	= 32	<= 4	<= 0.12
3193	2018-03-28 04:43:41	= 32	> 32	= 4	> 32	> 8	= 16	= 4	<= 0.015	= 0.5	= 2	= 8	<= 16	<= 4	<= 0.12
