# Supplementary material for: Identification of Primary Antimicrobial Resistance Drivers in Agricultural Nontyphoidal Salmonella enterica Serovars by Using Machine Learning
Source: mSystems. 2019 Aug 6;4(4):e00211-19. doi: 10.1128/mSystems.00211-19 (PMC6687941; doi:10.1128/mSystems.00211-19)
Supplement: TABLE S4 [file mSystems.00211-19-st004.csv]

Antibiotic	AMR Gene	p-value	Relative Risk
AMOCLA	CMY-2	<0.0001	78x
AMPICI	CMY-2	<0.0001	230x
CEFOXI	CMY-2	<0.0001	352x
CEFTIF	CMY-2	<0.0001	352x
CEFTRI	CMY-2	<0.0001	285x
STREPT	APH(6)-Id	<0.0001	324x
STREPT	APH(3'')-Ib	<0.0001	324x
STREPT	AAC(6')-Iy	0.0021	6x
STREPT	tetA	<0.0001	1.7x
STREPT	tetD	<0.0001	42.8571x
STREPT	tetR	<0.0001	42.8571x
TETRA	APH(6)-Id	<0.0001	324x
TETRA	APH(3'')-Ib	<0.0001	324x
TETRA	AAC(6')-Iy	0.0115	3.7x
TETRA	tetA	<0.0001	43x
TETRA	tetD	<0.0001	43x
TETRA	tetR	<0.0001	43x
